# Supplementary material for: Study of biological safety of camel milk after treatment with different antibiotics
Source: PLoS One. 2025 Apr 22;20(4):e0321807. doi: 10.1371/journal.pone.0321807 (PMC12013893; doi:10.1371/journal.pone.0321807)
Supplement: S1 File — (XLSX) [file pone.0321807.s001.xlsx]

## Sheet: TOTAL
			Peniciline
			MRL Peniciline - 0,004 mg/kg
				C (mg/kg)
		Days after injection	Nassiba		Inzhu		Aru		Bayan		Zeinep
			C	RSD	C	RSD	C	RSD	C	RSD	C	RSD
		0.02	#REF!		#REF!		#REF!		0.173215		0.557717
		1	#REF!		#REF!		#REF!		0.296884		0.961656
		2	#REF!		#REF!		#REF!		0.282667		0.195682
		3	#REF!		#REF!		#REF!		0.149317		0.166885
		7	#REF!		#REF!		#REF!		0.0871087		0.174235
		9	#REF!		#REF!		#REF!		0.0737225		0.211551
		14	#REF!		#REF!		#REF!		0.051173		0.124592
		19	#REF!		#REF!		#REF!		0.0350731		0.120801
		24	#REF!		#REF!		#REF!		0.0367852		0.0543892
		56	#REF!		#REF!		#REF!		0.0183874		0.0359345
			Streptomycine
			temporary MRL Streptomycine - 200 mkg/kg = 0,2 mg/kg
		Days after injection	Nassiba		Inzhu		Aru		Bayan		Zeinep
			C	RSD	C	RSD	C	RSD	C	RSD	C	RSD
		0.02	0.0205837		#REF!		#REF!		0.0149158		0.26408
		1	0.0164139		#REF!		#REF!		0.0123815		0.155092
		2	0.0189746		#REF!		#REF!		0.00455998		0.0829325
		3	0.00962568		#REF!		#REF!		0.00450599		0.0261993
		7	0.00914066		#REF!		#REF!		0.00419807		0.0239808
		9	0.00648049		#REF!		#REF!		0.00641878		0.011002
		14	0.00529417		#REF!		#REF!		0.00256926		0.0101918
		19	0.000978714		#REF!		#REF!		0.00129693		0.00803077
		24	0.000340114		#REF!		#REF!		0.00138839		0.000876516
		56	0		#REF!		#REF!		0.00116444		0.000630825

## Sheet: Peniciline
Study of biological safety of camel milk after treatment with different antibiotics
Zauresh Bilal1,2, Farida Amutova1,2, Zaira Kabdullina1,2, Dariga Utemuratova1,2, Askar Kondybayev2, Shynar Akhmetsadykova2,3, Zhaidar Musayev2, Nurlan Akhmetsadykov2, Bernard Faye4 and Gaukhar Konuspayeva1,2*
1	Biotechnology Department, Al-Farabi Kazakh National University, 71 Al-Farabi Avenue, Almaty 050040, Kazakhstan
2	LLP "Scientific and Production Enterprise Antigen", 4, Azerbayeva Str., Almaty 040905, Kazakhstan
3	LLP "Kazakh Research Institute for Livestock and Fodder Production", Horse and Camel Breeding Department, 51, Zhandosov Str., Almaty 050035, Kazakhstan
4	Center of International Cooperation on Agriculture Research for Development-CIRAD, UMR SELMET, Campus International de Baillarguet, CEDEX 5, 34398 Montpellier, France
*	Correspondence: konuspayevags@hotmail.fr; Tel.: +7-7773715527
			Peniciline
			MRL Peniciline - 0,004 mg/kg
		C1	C2	C3	C4	C5	Mean	SD	Median
	Day after injection	0.157852	0.236723	0.222084	0.173215	0.557717	0.269518	0.164414	0.222084
	0.02	0.155212	0.139659	0.402361	0.296884	0.961656	0.391155	0.336676	0.296884
	1	0.097405	0.0969127	0.126379	0.282667	0.195682	0.159809	0.0796064	0.126379
	2	0.125106	0.0740586	0.077871	0.149317	0.166885	0.118648	0.0417137	0.125106
	3	0.110792	0.0778838	0.0404081	0.0871087	0.174235	0.0980855	0.0495366	0.0871087
	7	0.0723614	0.0614889	0.0623633	0.0737225	0.211551	0.0962973	0.0646704	0.0723614
	9	0.0862001	0.074989	0.0688248	0.051173	0.124592	0.0811558	0.0273917	0.074989
	14	0.0460409	0.0850164	0.067907	0.0247014	0.120801	0.0688934	0.036846	0.067907
	19	0.0502186	0.0704298	0.0576613	0.0367852	0.0543892	0.0538968	0.012187	0.0543892
	24	0.0410984	0.0234607	0.0375055	0.0102728	0.0359345	0.0296544	0.0127088	0.0359345
	56
		0.02	1	2	3	7	9	14	19	24	56
	Day after injection	T1	T2	T3	T4	T5	T6	T7	T8	T9	T10
		0.157852	0.155212	0.097405	0.125106	0.110792	0.0723614	0.0862001	0.0460409	0.0502186	0.0410984
	C1	0.236723	0.139659	0.0969127	0.0740586	0.0778838	0.0614889	0.074989	0.0850164	0.0704298	0.0234607
	C2	0.222084	0.402361	0.126379	0.077871	0.0404081	0.0623633	0.0688248	0.067907	0.0576613	0.0375055
	C3	0.173215	0.296884	0.282667	0.149317	0.0871087	0.0737225	0.051173	0.0247014	0.0367852	0.0102728
	C4	0.557717	0.961656	0.195682	0.166885	0.174235	0.211551	0.124592	0.120801	0.0543892	0.0359345
	C5	0.269518	0.391155	0.159809	0.118648	0.0980855	0.0962973	0.0811558	0.0688934	0.0538968	0.0296544
	Mean	0.164414	0.336676	0.0796064	0.0417137	0.0495366	0.0646704	0.0273917	0.036846	0.012187	0.0127088
	SD	0.222084	0.296884	0.126379	0.125106	0.0871087	0.0723614	0.074989	0.067907	0.0543892	0.0359345
	Median

## Sheet: Oxytetracycline
		days after injection	Mean C, mg/kg milk	Mean C, mg/kg milk	Mean C, mg/kg milk	Mean C, mg/kg milk	Mean C, mg/kg milk	mean	SD	Median
		0.02	0.02629	0.058074	0.0506881	0.0713954	0.0132535	0.0439402	0.0237291	0.0506881
		1	1.42224	0.561918	1.7587	1.36093	2.00469	1.4217	0.546892	1.42224
		2	1.14729	0.611454	1.49149	1.188	1.80293	1.24823	0.443331	1.188
		3	0.98608	0.809547	1.27854	0.568643	1.31451	0.991464	0.315702	0.98608
		7	0.17041	0.156069	0.277334	0.187366	0.280832	0.214402	0.0600881	0.187366
		9	0.08474	0.0856659	0.169116	0.121642	0.138823	0.119997	0.0360259	0.121642
		14	0.06995	0.0581042	0.102419	0.0555529	0.0501933	0.0672439	0.0209496	0.0581042
		19	0.01879	0.0450333	0.0271219	0.0240378	0.024278	0.0278522	0.0100644	0.024278
		24	0.01212	0.0208199	0.0169795	0.0325138	0.00635214	0.0177571	0.0098691	0.0169795
